# Supplementary material for: Detection of Suicide Risk Using Vocal Characteristics: Systematic Review
Source: JMIR Biomed Eng. 2022 Dec 22;7(2):e42386. doi: 10.2196/42386 (PMC11041425; doi:10.2196/42386)
Supplement: Multimedia Appendix 4 [file biomedeng_v7i2e42386_app4.xlsx]

## Sheet: Overview
Papers		No. of papers	France (2000)	Ozdas (2000)	Ozdas (2004a)	Ozdas (2004b)	Yingthawonsuk (2006)	Yingthawonsuk (2007a)	Keskinpala (2007)	Yingthawonsuk (2007b)	Yingthawonrsuk (2008)	Subari (2010)	Scherer (2013)	Scherer (2015)	Venek (2015)	Pestian (2017)	Saavedra (2020)	Wahidah (2012)	Wahidah (2015)	Sanadi (2011) (MSc thesis)	Sinha (2013) (MSc thesis)
Databases used	Vanderbilt II	5	Vanderbilt II	Vanderbilt II ?	Vanderbilt II	Vanderbilt II						Vanderbilt II
	Hollon (1992)	4	Hollon (1992)	Hollon (1992)	Hollon (1992)	Hollon (1992)
	Henry (1993)	3	Henry (1993)		Henry (1993)	Henry (1993)
	Silverman Perceptual Study	5	Silverman Perceptual Study	Silverman Perceptual Study	Silverman Perceptual Study	Silverman Perceptual Study						Silverman Perceptual Study
	American foundation for suicide prevention study	5					American foundation for suicide prevention study	"American foundation for suicide prevention study "	American foundation for suicide prevention study	American foundation for suicide prevention study	American foundation for suicide prevention study
	Cincinnati Children’s Hospital Medical Center (CCHMC) ED Study	3											Cincinnati Children’s Hospital Medical Center (CCHMC) ED Study	Cincinnati Children’s Hospital Medical Center (CCHMC) ED Study	Cincinnati Children’s Hospital Medical Center (CCHMC) ED Study
	Multicenter trial: Cincinati Children's Hopsital Medical Center, University of Cincinnati Medical Center, Princeton Community Hospital	1														Multicenter trial: Cincinati Children's Hopsital Medical Center, University of Cincinnati Medical Center, Princeton Community Hospital
	Temuco University, Chile	1															Temuco University, Chile
	Vanderbilt Psychiatric Hospital study	4																Vanderbilt Psychiatric Hospital study	Vanderbilt Psychiatric Hospital study	Vanderbilt Psychiatric Hospital study	Vanderbilt Psychiatric Hospital study
Participants	Control	13	24, randomly selecteed therapists (from in session dialogue and post session notes) (Henry, 1993)	10 male psychotherapy patients, <7 Hamilton score	10 male	10 Male, non-depressed, <7 Hamilton; <7 Beck depression score, Hollon (1992) study	9 male			10 female	8 male	5 Female, 5 Male, Hamilton Score < 7, Beck Depression Score < 7	8 of (8 Female & 8 Male subjects)	30 participants (no genders specified)	30 participants (no genders specified)	123 participants (only overall gender specified (weighted towards female)	42 Participants (18-19 Yos) Only overall sex reported (40 female, 20 male)
	Depression	13	6 x Vanderbilt II patients (Henry, 1993)		10 male, Vanderbilt II DSM-IV major depression diagnoses; Hollon (1993) >20 Beck depression score & >14 Hamilton score, no need for hospitalisation or drug therapy	10 male, Vanderbilt II DSM-IV major depression diagnoses; Hollon (1993) >20 Beck depression score & >14 Hamilton score, no need for hospitalisation or drug therapy	13 male	Mel-Cepstra Coefficient study: 18 interview + 16 reading (Female) and 11 Interview + 14 Reading (Male) Energy Band Study: 10 interview + 9 reading (Female) and 8 interview + 8 reading (Male)	Mel-Cepstra Coefficient study: 18 interview + 16 reading (Female) and 11 Interview + 14 Reading (Male) Energy Band Study: 10 interview + 9 reading (Female) and 8 interview + 8 reading (Male)		8 male, BDI	5 Female, 5 Male, Beck Depression Score >14, Hamilton Score > 20				126 Participants (mental illness, incl. depression)		12 participants (database A) + 10 participants (database B)	12 male and 18 female participants	20 participants (no sex specified)(18 read passage)	10 participants (no sex specified)
			15 x Pharmacotherapy patients (Hollon, 1992), >20 Beck depression inventory, >14 Hamilton score, randomly assigned to one of four groups. Pharacotherapy group were prescribed imipramine hydrochloride 75mg/day increased to 300mg/day
	High risk suicidal	20	22 x Silverman Perceptual study	10 male	10 male	10 male, Silverman Perceptual Study	10 male	Mel-Cepstral Coefficient study: 11 interview + 9 reading (Female) and 9 interview + 9 reading (Male) Energy Band Study: 10 interview + 9 reading (Female) and 8 interview + 8 reading (Male)	Mel-Cepstral Coefficient study: 11 interview + 9 reading (Female) and 9 interview + 9 reading (Male) Energy Band Study: 10 interview + 9 reading (Female) and 8 interview + 8 reading (Male)	10 female	8 male	5 Female, 5 Male	8 of (8 Female & 8 Male subjects)	30 participants (no genders specified)	30 participants (13 repeaters = 7 male, 6 female; 17 non-repeaters [no sex reported])	130 participants (only overall gender specified (weighted towrads female)	18 Participants (all with suicidal ideation, 3 with previous attempts) (4 with depressive symptomatology, 14 without); screend via Okasha's suicide screeener and BDI>20	7 participants (database A) + 8 participants (database B). 18 participants were initially ranked as high risk at first interview, then downgraded to the depressed group in subsequent treatment sessions. The interviewers were blinded to their status. 8 high risk participants remained following downgrading in Database B	7 male and 10 female (database A) & 7 male and 12 female (Database B)	12 participants (no sex specified) (10 read passage)	7 participants (no sex specified)
	Exclusion Criteria		Other psychological, psychotic and medical conditions			no history of hearing, language disorders, or chronic respiratory disease							History of mood disorder; first degree family member with history of suicide	History of mood disorder; first degree family member with history of suicide	History of mood disorder; first degree family member with history of suicide	Non-English speaking, mental retardation, other physical injuries; for controls any complaint was accepted except for suicidal ideation/behaviour	Medically diagnosed with speech or vocal disorder; background of cardiac pathology; speech sound disorder; voice disorder; consumption of medicines that alter speech production; daily smoking; having influenza at time of testing.			Alcohol intoxication; respiratory conditions
	Other notes e.g. participant age, screeners, interview, read passage		all depressed/high risk participants met DSM-IV criteria for major depressive episode or major depressive disorder	Hamilton <7 (controls)	25-65 Yos, met DSM-IV criteria for depression; not requiring hospitilisation nor drug therapy	25-65 Yos; met DM-IV criteria for depression; not requiring hospitilisation nor drug therapy; Research Diagnostic Criteria for depression; BDI>20; Hamilton >14	25-65 Yos		25-65 Yos	25-65 Yos	25-65 Yos	25-65 Yos; met Research Diagnostic Criteria for depression; BDI>20, Hamilton>14 (Depression); BDI<7, Hamilton<7 (Controls)	13-17 Yos; Columbia c-SSRS, Suicidal Ideation Questionnaire-Junior, Ubiquitous Questionnaire	13-17 Yos; orthopeadic patients chosen as controls due to lowest rate of other physical and/or neurological perturbations	13-18 Yos; orthopeadic patients chosen as controls due to lowest rate of other physical and/or neurological perturbations; Columbia c-SSRS, Suicidal Ideation Questionnaire-Junior, Ubiquitous Questionnaire	13+ Yos; c-SSRS, Suicidal ideation questionnaire-Junior, Ubiquitous Questionnaire, Young Mania Rating scale	18-19 Yos; Okasha's suicidality scale, BDI	Hamilton, BDI and Mini performed.	Hamilton, BDI and Mini performed.	Rainbow passage	25 - 65 Yos, Rainbow Passage only
pre-processing	differences in recording level	7	detrended and normalised		normalised	normalised	detrended and normalised			detrended and normalised	detrended and normalised									detrended and normalised	normalised
	background noise and other adjustments		MicroSound Editor, remove background noises and isolate speakers voice	Microsound editor	Microsound editor	Microsound editor	GoldWave v 5.08 editor; background noises and other voices removed	GoldWave v.5.08 audio editor to remove other voices other than the patients	GoldWave v.5.08 audio editor to remove other voices other than the patients	GoldWave v 5.08 editor; background noises and other voices removed	GoldWave v 5.08 editor; background noises and other voices removed	Microsound editor	Audio was sampled at 16Khz with an average signal to noise ratio of 17.2dB. Recordings were made on Mono channel, so signals were manually sperated using WaveSurfer	Audio was sampled at 16Khz with an average signal to noise ratio of 17.2dB. Recordings were made on Mono channel, so signals were manually sperated using WaveSurfer	all recordings were performed using a mono-channel recorder. Subsequently, each acoustic signal (patient/interviewer) were manually annotated. The average signal-to- noise ratio of the audio sampling was 17.2 dB at 16 kHz	No information		Audacity to remove background noise, interviewer's voice and other identifying information	Any identifying information was removed to preserve patients’ privacy. Undesirable sounds such as the interviewer’s voice, voices other than the patient, sneezing, coughing and door slams were removed from the de-identified recordings.	Audacity to remove background noise, interviewer's voice and other identifying information
	Analogue to digital conversion	14	16-bit analogue to digital converter. The sampling rate was 10 kHz with an anti-aliasing filter (i.e., 5-kHz low-pass) precisely matched to the sampling rate	16-bit analogue to digital converter. The sampling rate was 10 kHz with an anti-aliasing filter (i.e., 5-kHz low-pass) precisely matched to the sampling rate	16-bit analogue to digital converter. The sampling rate was 10 kHz with an anti-aliasing filter (i.e., 5-kHz low-pass) precisely matched to the sampling rate	16-bit analogue to digital converter. The sampling rate was 10 kHz with an anti-aliasing filter (i.e., 5-kHz low-pass) precisely matched to the sampling rate	16-bit analogue to digital converter. The sampling rate was 10 kHz with an anti-aliasing filter	digitizing all speech signals using a 16-bit analog to digital converter at a sample rate of 10 kHz with an anti-aliasing filter (i.e., 5 kHz low- pass filter)	digitizing all speech signals using a 16-bit analog to digital converter at a sample rate of 10 kHz with an anti-aliasing filter (i.e., 5 kHz low- pass filter)	16-bit analogue to digital converter. The sampling rate was 10 kHz with an anti-aliasing filter	16-bit analogue to digital converter. The sampling rate was 10 kHz with an anti-aliasing filter	16-bit analogue to digital converter. The sampling rate was 10 kHz with an anti-aliasing filter				Manual transcribing to 98% accuracy			All speech samples were digitized using a 32-bit analog to digital converter at 44.1 kHz sampling rate	All speech samples were digitized using a 32-bit analog to digital converter at 44.1 kHz sampling rate
	Silence	12	Silent pauses >0.5 seconds removed	Silent pauses >0.5 seconds removed	Silent pauses >0.5 seconds removed	Silent pauses >0.5 seconds removed	Silent pauses >0.5 seconds removed	Silent pauses >0.5 seconds removed	Silent pauses >0.5 seconds removed	Silent pauses >0.5 seconds removed	Silent pauses >0.5 seconds removed	Silent pauses >0.5 seconds removed	No							Silent pauses >0.5 seconds removed
	Speech samples		2'30'' randomly souced speech from patient and therapist recordings	30" of each voice recording was retained	30" of each voice recording was retained	30" of each voice recording was retained	8' interviews + 2' read passage speech (rainbow), average/participant	76" females, 66" male; 180" female (Mel-Cepstral Study), 120" male (Energy band study)	76" females, 66" male; 180" female (Mel-Cepstral Study), 120" male (Energy band study)	3' interviews + 2' read passage speech (rainbow), average/participant	6' interviews + 2' read passage speech (rainbow) = 8' long sample/person	60"/participant	778.27" (249" spoken/333" silent) (average length suicidal group) and 451.55" (124" spoken/170" silent).	60"/participant	869" (suicidal interviews), 490" controls, average	8'6" avarage/participant across all hospitals	Unknown amount. 4' of /a/ phonation (10' in total less first and final 3'); 10' of answer to two qualitative questions; third line of grandfather passage.	no information	no information	All voiced segments were concatentated, then re-segmented into 20" sections	All voiced segments were concatentated, then re-segmented into 20" sections
	Segmentation		approx. 20" segments from beginnings of pauses to eliminate abrupt transitions	512 segments	512 segments		20" segments			20" segments		30 millisecond segments for Formant analyses	1.75" average length of segment (suicidal) and 1.66" average length of segment (non-suicidal)					40ms segements	40ms segements
Transformations	Soundwave; dimension reduction; warping etc.			Wavelet Transform glottal cycle duration estimation - more accurate than autocorrelation based methods. Form of decomposition of the primary signal. Each WT was calculated for 5 levels of each segment.		Wavelet Transform glottal cycle duration estimation - more accurate than autocorrelation based methods. Form of decomposition of the primary signal. Each WT was calculated for 5 levels of each segment.				Dimension reduction using Fischer's Discriminant ratio FDR	Dimension reduction using Fischer's Discriminant ratio FDR	Linear and Non-Linear warping was performed on each of the three normalization methods.		F1 and F2 formants
	Voiced, unvoiced, silence			Decision tree style algorithm was used to identify each type of soundwave by cutoffs of each of the 5 levels of WT. Only voiced segments were used.		Decision tree style algorithm was used to identify each type of soundwave by cutoffs of each of the 5 levels of WT. Only voiced segments were used.		Only voiced segments retained	Only voiced segments retained	Only voiced segments were used	Only voiced segments were used	Formant F3: Normalisation based on F3: To be included in this method of normalisation, prob that segment is voiced >80% & F1 > 400Hz & F3 2<3Hz. Where these criteria are met, the Median of F3 is calculated. The Warping Factor is then calculated as Median of their Formant3 value divided by Median of Formant 3 of remaining speakers. Only voiced segments were used.			Only voiced segments were used					Only voiced segments retained	Only voiced segments retained: a similar method was used for the voiced, unvoiced and silence classification but instead of using the WT to determine the energy bands, a set of third order band-pass filters was applied to each segment of the sampled signal. If a filtered speech segment has maximum energy equal to the total energy in band one, it was classified as unvoiced. The median of the total…
Outcome	Fundamental Frequency: F0	6	F0 (mean, range, variance, skewness, kurtosis & coefficient of variation) N!Power Ceptral Analyis program.	Vocal Jitter: period to period fluctuation of the F0									Fundamental frequency (f0): We utilized the method in [11] for f0 tracking based on residual harmonics, which is especially suit- able in noisy conditions.		F0	F0	f0
	Amplitude Modulation	3	Amplitude Modulation (mean, range, variance, skewness, kurtosis & coefficient of variation)												Formants F1 and F2		Formants, f1, f2, f3 for /a/ only
	Formants	2	Formants, f1, f2, f3: 12th order autoregressive model to determine first three Formants and Formant Bankdwidths. Formant ratios were also analysed. 15ms frames were used for this analysis in MATLAB									Normalisation based on Slope of Median values of F1, F2 and F3: such that the Median values for speaker i are plotted on the x-axis, while the Median values for all other speakers are plotted on the y-axis. The slope of the line of best fit is then calculated.
	Power Spectral Densities (PSDs)	9	Power Spectral Density analysis: percentage of power in each of 4 bands of 500hz each (0-2000hz). A 10-kHz sampling frequency to digitize the signals, 1024-point fast Fourier transforms (FFT), and 100-point Hamming windows.				Power Spectral Densities: using the Welch method; non-overlapping 100 point hamming windows 1024 point Fast Fourier Transform to estimate spectra using 40ms windows over 20' segments. 6 features: 4 power %s in each of four frequency ranges, 0-500hz, 500-1000hz, 1000-1500hz, 1500-2000hz, plus value of peak power and frequency of peak power. PSD4 not used due to linear dependency with the other 3.	Power Spectral Densities The energy in frequency bands features are extracted from 500 Hz frequency bands in the 0 to 2000 Hz range of the voice spectrum. The method used is: Divide each signal into segments of 512 points of voiced speech. Compute the PSD based on Welch method with 1024 –point FFT, no-overlapping 512-point Hamming window. Estimate the value of peak power, its frequency loca- tion…	Power Spectral Densities The energy in frequency bands features are extracted from 500 Hz frequency bands in the 0 to 2000 Hz range of the voice spectrum. The method used is: Divide each signal into segments of 512 points of voiced speech. Compute the PSD based on Welch method with 1024 –point FFT, no-overlapping 512-point Hamming window. Estimate the value of peak power, its frequency loca- tion…	Power Spectral Densities: using the Welch method; non-overlapping 512 point hamming windows 1024 point Fast Fourier Transform to estimate spectra using 40ms windows over 20' segments. 6 features: 4 power %s in each of four frequency ranges, 0-500hz, 500-1000hz, 1000-1500hz, 1500-2000hz. PSD4 not used due to linear dependency with the other 3.	Power Spectral Densities: using the Welch method; non-overlapping 512 point hamming windows 1024 point Fast Fourier Transform to estimate spectra using 40ms windows over 20' segments. 6 features: 4 power %s in each of four frequency ranges, 0-500hz, 500-1000hz, 1000-1500hz, 1500-2000hz. PSD4 not used due to linear dependency with the other 3.								seven equal bands - Power density bands from 0 - 1750Hz	Power Spectral Density (PSD): Divide each 20" segment into 500 x 40ms segments. Divide PSD (0-2000Hz) into 8 bands of 250Hz each. Retain only first 7 bands. PSD ratio = mean PSD of band/mean total PSD.	PSDs: The periodogram of each 40ms segment was further divided into 6 bands (0-2000/6 = 333Hz per band). PSD ratio was computed as a ratio of the peak power in each band divided by total power in all 6 bands. Only bands 1-5 were retained as the 6th was linearly dependent upon the previous five.
	Mel-Ceptral coefficients	5			Mel Ceptral feature analysis: log of the discrete fourier transform was calculated; filtered using 16 triangular mel-scale based filters; inverse DFT calculated to yield cepstral coefficients			Four and eight mel-cepstral coefficients for each speech sample were obtained following the steps described below: Divide each signal into segments of 512 points of voiced speech. Compute the log-magnitude spectrum (logarithm of the discrete Fourier transform (DFT)) for each voiced speech segment. Filter the log-magnitude spectrum by a series of 16 triangular band pass filters whose center freque…	Four and eight mel-cepstral coefficients for each speech sample were obtained following the steps described below: Divide each signal into segments of 512 points of voiced speech. Compute the log-magnitude spectrum (logarithm of the discrete Fourier transform (DFT)) for each voiced speech segment. Filter the log-magnitude spectrum by a series of 16 triangular band pass filters whose center freque…			Normalisation based on ML: Mel-Cepstral Coefficients of speech are calculated as per Ozdas (2004), Probability Density Function is developed based on the first four Mel-Cepstral Coefficients, ML is then used to trial Warping Factors from 0.80 - 1.12 that best mirror the PDF, A GMM was developed based on the best Warping Factors.							13 Mel-frequency Cepstral Coefficients
		1				Glottal Cycle duration estimation: fundamental frequency estimated using the j4 of the DWT of each speech signal broken into 512 segments; categorised as voiced/unvoiced/silence; adjacent voiced segments merged; estimation of fundamental period using autocorrelation and first peak to right of zero-lag; detection of prominent peak; estimation of glottal cycle as duration between prominent peaks; p…
	Pseudo-cepstruam analysis	2								Pseudo-cepstrum analysis using 51.2ms analysis frames to estimate the Cepstrum. Smooth the spectrum to ascertain the spectral envelope.	Pseudo-cepstrum analysis using 51.2ms analysis frames to estimate the Cepstrum. Smooth the spectrum to ascertain the spectral envelope.
	Magniude spectrum	2								Fit a GMM model to the magnitude spectrum using an iterative EM algorithm. Derive three additional coefficients: Center frequency, bandwidth and weight coefficient.	Fit a GMM model to the magnitude spectrum using an iterative EM algorithm. Derive three additional coefficients: Center frequency, bandwidth and weight coefficient.
	Energy	1											Energy in dB (en, enslope): The energy of each speech frame is calculated on 32 ms windows with a shift of 10 ms. Further, we calculate the slope, i.e., the first derivative, of the energy signal as a measurement of the change of speech intensity.
	Peak slope	4				Glottal flow spectral slope: A line of best fit is established across the amplitude range (positive peak to negative peak) of the glottal flow spectrum. The gradient of this least squares slope is then used as the metric of discrimination							Peak slope (peak): This voice quality parameter is based on features derived following a wavelet-based decomposition of the speech signal [12]. The parameter, named peak, is designed to identify glottal closure instances from glottal pulses with different closure characteristics. It was used to differentiate between breathy, modal, and tense voice qualities		Peak slope (PS): The feature is essentially an effective correlate of the spectral slope of the speech signal	peak slope
	Spectral stationarity	1											Spectral stationarity (ss): To characterize the range of the prosodic inventory used over utterances and the monotonicity of the speech, we make use of the so-called spectral stationarity measure ss. This measurement was previously used in [14] as a way of mod- ulating the transition cost used in a dynamic programming method used for f0 tracking.
	LF Model coefficients	2											LF model parameters from time domain estimation methods (Ra,Rk,Rg,EE,OQ,Rd): The most commonly used acoustic voice source model is the Liljencrants-Fant (LF) model [15]. It is a five- parameter (including f0) model of differentiated glottal flow. The model has two segments. The first segment, the open phase, is a sinusoid function. The second segment, which models the return phase, is an exponent…		Liljencrants-fant model parameter Rd: This measure is one of the R-parameters of the Liljencrants-Fant (LF [24]) model characterizing the glottal source. Rd cap- tures most of the covariation of the LF model param- eters. Reference [25] has shown that this feature improved the classification of different levels of vocal effort from expressive speech significantly.
	Normalised Amplitutude quotient	3											Normalized amplitude quotient (N AQ): The normalized am- plitude quotient parameter was introduced as a global voice source parameter capable of differentiating breathy to tense voice qualities [21] and is closely related to the Rd parameter described in [19]. Although NAQ is closely related to Rd, it is subtly but never- theless significantly different: N AQ is a direct measure of the glot- tal …		Normalised amplitude quotient	normalised amplitude quotient
	Vowel speace	1												Vowel space: Initialise 12 k-means cluster centers with prototype F1 and F2 values based on gender and age; Adapt the cluster centers based on the k-means algorithm - i. assign each observation based on euclidean distance to the nearest cluster center, ii. Each cluster center is updated based on weighting of number of observations within each cluster center, iii. identify the cluster centers corr…
	Quasi-Open quotient	2													Quasi-open quotient (QOQ): The QOQ is measured by detecting the peak in the glottal flow and finding the time points previous to and following this point that descend below 50 percent of the peak amplitude. The duration between these two time points is divided by the local glottal period to get the QOQ measure	quasi-open quotient
	Parabolic spectral parameter	1													Parabolic spectral parameter (PSP): This measure is derived by fitting a parabolic function to the lower frequencies of the glottal flow spectrum. The result of the computation estimates how the spectral decay of an obtained glottal flow behaves with respect to a theoretical limit corresponding to maximal spectral decay. The PSP allows a comparison of glottal flows in terms of their spectral deca…
	Maxima dispersion quotient	1													Maxima dispersion quotient (MDQ): Among others, using the glottal closure instants (GCI) the disper- sion of peaks in relation to the GCI position is aver- aged across different frequency bands and then normalized to the local glottal period, which yields the MDQ parameter	max. dispersion quotient
	words per minutes	1													Words per minute
	average pause length	2													Average pause length	pause lengths characterised by formants F1-F5
	LIWC categories	1													A range of LIWC categories, incl. personal pronouns, 1st person pronouns, impersonal pronouns, past tense, negation, positive emotion, negative emotion, tentative, death, nonfluencies, accent.
	Square of amplitude	1														Square of the amplitude (A2)
	Voice quality-harmonic richness factor	1														Voice quality-harmonic richness factor
	Dictionary of uni/bi-grams	1														Dictionary of uni/bi-grams
	difference between first and second harmonics	1														difference between first and second harmonics
	vocal tract resonnance frequencies	1														vocal tract resonnance frequencies
	transition parameters	2																Transition parameters: Conditional probability density functions were established for all possible transitions between the three states, voiced, unvoiced and silence. This yielded the parameters t11, t12, t13, t21, t22, t23, t31, t32, t33.	Transition parameters
	interval length PDF	2																Interval Length PDF: i. identify all voiced segments in the signal; ii. No. of voiced segments relative to total number of segments; iii. Repeat step ii for intervals of 2 and more; iv. repeat for unvoiced and silence segments to establish separate PDFs per participant	Interval length PDFs
Small sample adjustments			Jackknifed or Hold-one-out method	Jackknifed or Hold-one-out method			Jackknifed or Hold-one-out method	cross-validation	cross-validation			Jackknifed or Hold-one-out method			Jackknifed or Hold-one-out method			equal training/test sets; jacknife; 100-fold cross validation.	equal training/test sets; jacknife; 100-fold cross validation.	equal training/test sets; jacknife; 100-fold cross validation.	equal training/test sets; jacknife; 100-fold cross validation.
Classification	independent samples t-Test					pairwise Independent samples t-test: differences in vocal jitter and spectral slope values								Independent samples t-Test
	F-test					pairwise independent samples f-test: differences in variances in vocal jitter and spectral slope values. Note: no bonferroni adjustments made.
	ANOVA		ANOVA - best combinations of features	ANOVA - difference between mean jitter values, control vs. high risk			ANOVA - mean differences between vectors of 5 features: PSD1-3, peak and frequency for all participants within each class.								ANOVA for pairwise comparisons of means.
	MANOVA		MANOVA - best difference in vector of feature means
	ML Classifier			ML classifier using the probability density function of the means and variances of the jitter values. Classifies the input jitter value according to which PDF is most representated in the input value.	ML classifier using a Unimodal Gaussian model trialling 4,8, 12 features vs. Gaussian Mixture Model trailling 4,8,12 features & 2,4,6,8 component densities	ML classifier using the probability density function of the means and variances of the jitter and spectral slope values. Classifies the input jitter and spectral slope values according to which PDF is most representated in the input value.						ML classifier
	Linear Discriminant Analysis		Linear Discriminant Analysis - equal covariance matrices: finds the best linear combination of features that best discriminates between classes. Backward stepwise method of feature elimination															Linear classifier	Linear classifier	Linear classifier	Linear classifier
	Quadratic Discriminant Analysis		Quadratic Discriminant Analysis - Unequal covariance matrices				Quadratic discriminant analysis for unequal covariance matrices.	4-fold cross validation using 65% training, 35% validation. Quadratic Discriminant Analysis on Mel-Cepstral data, stratified by comparison group.	Quadratic classifier"4-fold cross validation using 65% training, 35% validation. Quadratic Discriminant Analysis on Mel-Cepstral data, stratified by comparison group. "	12-folds cross validated quadratic classifier using 75% testing and 25% validation.	12-folds cross validated quadratic classifier using 75% testing and 25% validation.							Quadratic classifier	Quadratic classifier	Quadratic classifier	Quadratic classifier
								4-fold cross validation using 65% training, 35% validation. Quadratic Discriminant Function on Power Density Bands study. Each participant's data was additionally weighted (1 <.65, 0 = >.65). This functioned as a sixth coefficient.	"4-fold cross validation using 65% training, 35% validation. Quadratic Discriminant Function on Power Density Bands study. Each participant's data was additionally weighted (1 <.65, 0 = >.65). This functioned as a sixth coefficient. "
	Fischer Discriminant Analysis							Fischer Discriminant analysis was used to find the best subset of the 5 features that best discriminated between high risk suicidal and depressed participants.	"Fischer Discriminant analysis was used to find the best subset of the 5 features that best discriminated between high risk suicidal and depressed participants. "
	Hidden Markov Model (HMM)												Three-state HMMs with three mixtures for each state with full transition matrix. The HMMs can take advantage of the sequential and dynamic characteristics of the observations and classify each segment on the full 100Hz sampled feature vector
	Support Vector Machine (SVM)												SVMs with radial basis function kernals. The SVMs, on the other hand, do not take previous observations into account and are trained on the median and standard deviations of the features over the single utterances.		hierarchical classifier: SVM to categorise suicidal from non-suicidal and than Adaboost algorithm (Gradient Boosting) to further classify repeaters from non-repeaters.	SVM
	Gaussian Mixture Model (GMM)											GMM

## Sheet: Author & Dataset info
Principle Author	Secondary Authors	University of Authorship	Publication date	Database	certainty (1=certain, 0=uncertain	Database description	Database clues	sample characteristics	Recruitment	exclusion criteria	Inclusion criteria
Daniel J. France	Richard G. Shiavi	Vanderbilt University	2000	Vanderbilt II dataset (controls subjects and therapists)	1	Course of 24 therapy sessions, first and second sessions not used.		STUDY I 38 female patients, 10 female therapists, 27-60 YO, licenced psychologists and psychiatrists trained in psychodynamic psychotherapy. STUDY II 24 normal male therapists + 6 Depressed patients	responding to add for low-cost therapy	psychological, psychotic and neurological conditions	major depressive episode, major depressive disorder, dysthymic disorder
	D. Mitchell Wilkes			CBT & psychopharmacology study (depression group)	1			STUDY II 15 depressed male patients
	Stephen Silverman			Silverman & Silverman perceptual study (from sound to silence) (Suicidal subjects)	1	taped suicide notes, interviews. Near term suicidees, who have either attempted suicide, or committed suicide soon after the recording.		STUDY II 22 High risk male patients
	Marilyn Silverman
Asli Ozdas	Richard G. Shiavi	Vanderbilt University	2000	Vanderbilt II dataset (controls subjects and therapists)	0	Course of 24 therapy sessions, first and second sessions not used.	"The control group was comprised of individuals who were screened b psychiatrists and were found to be non-depressed".	10 healthy controls		screened by psychiatrists as non-depressed (Hamilton < 7)
	Stephen Silverman			Silverman & Silverman perceptual study (from sound to silence) (Suicidal subjects)		taped suicide notes, interviews. Near term suicidees, who have either attempted suicide, or committed suicide soon after the recording.	"suicidal patients were made prior to potentially lethal attempts. These include recordings of suicide notes left on tape and interviews with patients who subsequently made potentially lethal attempts".	10 high risk suicidal patients
	Marilyn Silverman
	D. Mitchell Wilkes
Asli Ozdas	Richard G. Shiavi	vanderbilt University	2004a	Vanderbilt II dataset (controls subjects and therapists)	0	Course of 24 therapy sessions, first and second sessions not used.	Cites henry et al (1993) effects of training in time-limited dynamic psychotherapy	10 healthy controls		not needing hospitalization	suicidal = suicide attempt following interview/note, DSM-IV diagnosis of major depression
				CBT & psychopharmacology study (depression group)	0		Cites Hollon et al (1992) "cognitive therapy and pharmacotherapy for depression"
	D. Mitchell Wilkes			Silverman & Silverman perceptual study (from sound to silence) (Suicidal subjects)	1	taped suicide notes, interviews. Near term suicidees, who have either attempted suicide, or committed suicide soon after the recording.	"High risk were defined as one who has committed suicide or attempted suicide and failed within minutes to weeks from the time of their recordings."	10 high risk suicidal patients
	Marilyn Silverman
	Stephen Silverman
Asli Ozdas	Richard G. Shiavi	Vanderbilt University	2004b	Vanderbilt II dataset (controls subjects and therapists)	1	Course of 24 therapy sessions, first and second sessions not used.	"Another target group was compresed to ten patients judged to be depressed at the time of the recording. These recordings for the depressed patiens were selected from two different datasets: Vanderbilt II data set…. And dataset of a study comparing the effects of cognitive therapy and pharmacotherapy on depression [cited both studies]"	10 depressed controls (Mix of Vanderbilt II and pharmocotherapy study subjects)
				CBT & psychopharmacology study (depression group)	1		"The audio recordings of the control group were extracted from a database of an ongoing study at the Vanderbilt University Department of Psychiatry. The control group was compresed of depressed individuals who, after receiving cognitive therapy or psharmacotherapy..."	10 Non-Depressed Controls
	Stephen Silverman			Silverman & Silverman perceptual study (from sound to silence) (Suicidal subjects)	1	taped suicide notes, interviews. Near term suicidees, who have either attempted suicide, or committed suicide soon after the recording.	"..were obtained from a speech database of subjects used by Dr. S. Silverman and Dr. M. Silverman in their initial perceptual study".	10 high risk suicidal patients
	Marilyn Silverman
	D. Mitchell Wilkes
Thaweesak Yingthawornsuk	Kaymaz Keskinpala	Vanderbilt University	2006	Vanderbilt ED or Psychiatric Hospital	0	Ongoing funded study by the American Foundation for Suiciede Prevention	Interview session + read speech (Rainbow passage), same age profile to Hashim's work	13 male depressed, 10 male suicidal, 9 remitted, aged 25-65 years. Recordings of therapy sessions & Rainbow passage
	Daniel J. France
	D. Mitchell Wilkes
	Richard G. Shiavi
	Ronald M. Salomon
Thaweesak Yingthawornsuk	Richard G. Shiavi	Vanderbilt University	2007	Vanderbilt ED or Psychiatric Hospital	0	Ongoing funded study by the American Foundation for Suiciede Prevention	Interview session + read speech (Rainbow passage), same age profile to Hashim's work
	D. Mitchell Wilkes
	Ronald M. Salomon
Thaweesak Yingthawornsuk	Kaymaz Keskinpala	Vanderbilt University	2007	Vanderbilt ED or Psychiatric Hospital	0	Ongoing funded study by the American Foundation for Suiciede Prevention	Interview session + read speech (Rainbow passage), same age profile to Hashim's work	10 suicidal females, 10 depressed females, aged 25-65 years, therapy session, rainbow passage
	Richard G. Shiavi
	Ronald M. Salomon
	D. Mitchell Wilkes
Thaweesak Yingthawornsuk	richard G. Shiavi	Vanderbilt University	2008	Vanderbilt ED or Psychiatric Hospital		Ongoing funded study by the American Foundation for Suiciede Prevention	Interview session + read speech (Rainbow passage), same age profile to Hashim's work	Near Term suicidal, depressed & remitted males (Sample size?), 25-65 YO, therapy sessoins, rainbow passage
Thaweesak Yingthawornsuk		King Mongkut's University of Technology	2016	Vanderbilt ED or Psychiatric Hospital				10 depressed females, 10 remitted females, Aged 22-68 YO, therapy sessions, rainbow passage
Khazaimatol Subari	D. Mitchell Wilkes	Vanderbilt University	2010	Vanderbilt II dataset and/or pharmacotherapy study	0		"the audio recordins of the depressed and control groups were extracted from the databse of an ongoig study in the Vanderbilt University Department of psychiatry (i.e. therapy sessions)."	25-65 yo 15 male, 15 female; 5 near-term; 5 depressed; 5 non-depressed			suicidal = suicide attempt following interview/note, DSM-IV diagnosis of major depression
	Richard G. Shiavi			Silverman & Silverman perceptual study (from sound to silence) (Suicidal subjects)	1		"the speech samples of the near-term suicidal subjects were taken from recrodings of real-life situations (I.e. therapy sessions, suicidal notes and telephone messages)"
	Stephen Silverman
	Marilyn Silverman
Stefan Scherer	John Pestian	University of Southern California	2013	Cincinnati Children's Hospital Medical Center Controlled Trial		60 patients were enrooled in a prospective, controlled trial. Came to ED wth suicidal ideation, gestures, attempts, or othopedic injuries. Orthopedic injuries were the controls.		8 Male, 8 Female Adolescents, mean age= 15.53 years. 8 of these had attempted suicide, 8 were not.
	Louis-Philippe Morency
Stefan Scherer	Louis-Philippe Morency	University of Southern California	2015	Distress Assessment Interview Corpus (DAIC)	1	large multimodal collection of semi-structured clinical interviews. Virtual human as interviewer (part of project SimSensei)		186 male subjects and 67 female subjects, mean age 44.7 years. Coded for depression (patient health questionaire depression 9) and PTSD (PTSD checklist civilian version)
	Jonathan Gratch			Audio-visual depression corpus (AVEC 2013)	1			68 recordings, 29 depressed, 39 non-depressed.			Beck depression score > 20 cutoff for depressed vs. non-depressed.
	John Pestian			Cincinnati Children's Hospital Medical Center Controlled Trial	1	60 patients were enrooled in a prospective, controlled trial. Came to ED wth suicidal ideation, gestures, attempts, or othopedic injuries. Orthopedic injuries were the controls.		30 control, 30 subjects, mean age 15.47 years, sd=1.5 years. Aged between 13-17 years.
Vernena Venek	Stephen Scherer	University of Southern California	2015	Cincinnati Children's Hospital Medical Center Controlled Trial		60 patients were enrooled in a prospective, controlled trial. Came to ED wth suicidal ideation, gestures, attempts, or othopedic injuries. Orthopedic injuries were the controls.		30 control, 30 subjects, mean age 15.47 years, sd=1.5 years. Aged between 13-17 years.
	John Pestian
	Albert Rizzo
Nik Nur Wahidah Nik Hashim	Ronald M. Salomon	International Islamic University Malaysia	2015	Vanderbilt ED or Psychiatric Hospital		Neuropsych assessment + read passage (Rainbow passage)	Database A - Hight risk & depressed subjects. Database B - High risk subjects	Databse A - 7 HR male/12 DP male, 10 HR female/18 DP females. Databse B - 7 HR male, 12 HR female		no alcohol toxicity, respiratory problems.
	D. Mitchell Wilkes
Vernena Venek	Stephen Scherer	University of Southern California	2017	Cincinnati Children's Hospital Medical Center Controlled Trial	1	60 patients were enrooled in a prospective, controlled trial. Came to ED wth suicidal ideation, gestures, attempts, or othopedic injuries. Orthopedic injuries were the controls.		30 control, 30 subjects, mean age 15.47 years, sd=1.5 years. Aged between 13-17 years.
	Louis-Philippe Morency
	Albert Rizzo
	John Pestian
Pallavi R. Parekh	M. M. Patil	University of Pune	2017	Distress Assessment Interview Corpus (DAIC)		large multimodal collection of semi-structured clinical interviews. Virtual human as interviewer (part of project SimSensei)		85 sessions used (no further details)
John Pestian	Michael Sorter	University of Cincinnati	2017			Multicenter trial = 379 subjects enrolled from Eds and inpatient and outpatient centers. 126 from Cincinnati Children's Hospital Medical Center; 128 University of Cincinati Medical Center; 125 Princeton Communicty Hosptial. Electronic Status Board for complaint of suicide, suicidal ideation, or psychiatric evaluation. Patients with mental illness and control subjects, any complaint was accepted o…				English not primary lanugage, could not prohibit consent, mental retardation, unavailable to follow-up, could not comply with study procedures.
	Brian Connolly
	Kevin Bretonnel Cohen
	Cheryl McCullumsmith
	Jeffry T. Gee
	Louis-Philippe Morency
	Stephen Scherer
	Lesley Rohlfs
A. Rajeswari	P. Sowmbika	Coimbatore Institute of Technology	2016	Tamil Speaker Database		10 speakers pronounced 5 x sentences, 5 x emotions - boredom, normal, anger, sadness and joy. = 250 emotional sentences
	P. Kalaimagal
	M. Ramya
	M. Ranjitha
Pramote Anunvrapong	Thaweesak Yingthawornsuk	Rajamangala University of Technology Krungthep, Thailand	2014	Vanderbilt II dataset	0	Ongoing funded study by the American Foundation for Suiciede Prevention		10 suicidal females, 10 depressed females, aged 25-65 years, therapy session, rainbow passage
Carla Figueroa Saavedra	Tamara Otzen Hernandez	Univeridad Autonoma de Chile sede Temuco	2020	Temuco dataset	1			60 students, 40 female, 20 male. 18 and 19 yo,		medically diagnosed speech or neurological disorder, cardiac pathology, speech disorder, voice disorder, medication use that alter voice, daily tobacco use, influenza.	<19 YO, attending first grade health related course, self-reported good health.
	Camila Alarcon Godoy
	Arlette Rios Perez
	Damaris Frugone Salinas
	Roberto Lagos Hernandez
Vaijanath V. Yerigeri	L.K. Ragha	MBES College of Engineering, Ambajogai	2019					Database of Marathi language sentences (5-7 words) with 3 x repetitions. 4 zones were used to capture differences in accent. Children, teenagers, younsters, middle aged and old age. Emotionsl - happy, sad, angry, surprised, fearful, and neutral. Male/female.

## Sheet: Summary accuracies
	Classifier	Resampling	Features	sensitivity	specificity	PPV/precision	NPV	Control - Suicidal	Depressed - Suicidal	Control - Depressed - Suicidal
France (2000)	QDA	Jackknife	F1, PSD2	0.78	0.84	0.88	0.73	0.8
			AM range, AM Coeff. Var., PSD3	0.78	0.85	0.86	0.77		0.81
			AM Skewness, F1, F3, PSD2	0.75	0.71	0.77	0.75			0.75
Ozdas(2000)	ML	Jackknife	Jitter	0.7	0.9	0.875	0.75	0.8
Ozdas (2004a)	GMM		First 4 MFCC	0.9	0.7	0.75	0.87	0.8
				0.8	0.8	0.8	0.8		0.8
Ozdas (2004b)	ML	Jackknife	Jitter	0.7	0.9	0.875	0.75	0.8
			Jitter	0.5	0.7	0.625	0.583		0.6
			Glottal Flow Spectral Slope	0.5	0.7	0.625	0.583	0.6
			Glottal Flow Spectral Slope	0.9	0.6	0.69	0.86		0.75
			Combined Jitter & Glottal Flow Spectral Slope	0.8	0.9	0.89	0.82	0.85
			Combined Jitter & Glottal Flow Spectral Slope	0.8	0.7	0.73	0.78		0.75
Yingthawornsuk (2007)	GMM		PSD1, PSD2, CF2, BW2	0.89	0.92	0.94	0.84		0.9033
			PSD1, PSD2, CF2	0.89	0.8	0.89	0.88		0.8575
Yingthawornsuk (2008)	GMM		CF3, CF4, PSD2	0.9	0.65	0.86	0.83	0.8108
			CF3, CF4, PSD2	0.81	0.88	0.89	0.85		0.8558
			CF3, CF4, PSD3	0.89	0.93	0.93	0.92	0.9025
			CF3, CF4, PSD2	0.91	0.88	0.9	0.93		0.885
Yingthawornsuk (2006)	PDA		Peak Power, Peak Frequency (Hz), PSD1, PSD2, PDS3 (% power)	0.91	0.76	0.84	0.86	0.85
			Peak Power, Peak Frequency (Hz), PSD1, PSD2, PDS3 (% power)	0.89	0.63	0.76	0.8		0.77
			Peak Power, Peak Frequency (Hz), PSD1, PSD2, PDS3 (% power)	0.73	0.76	0.73	0.76	0.75
			Peak Power, Peak Frequency (Hz), PSD1, PSD2, PDS3 (% power)	0.73	0.88	0.82	0.82		0.82
Wahida (2012)*		Equal test train, jacknife, cross-validation	Silence - Voice (t31) (Database A)	0.714	0.75	0.625	0.818		0.737
		Equal test train	t31 + voiced9 (Database A)	0.7143	0.9167	0.8956	0.7624		0.8155
		Jackknife	t31 + voiced9 (Database A)	0.7143	0.9167	0.8956	0.7624		0.8155
		Cross-validation	t31 + voiced9 (Database A)	0.7143	0.9167	0.8956	0.7624		0.8155
		Equal test train	t31 + Silence4 (Database A)	0.8571	0.9167	0.9114	0.8651		0.8869
		Jackknife	t31 + Silence4 (Database A)	0.7143	0.75	0.7407	0.7241		0.7322
		Cross-validation	t31 + Silence4 (Database A)	0.7143	0.8334	0.8109	0.7447		0.7738
			t31 (Database B)	0.875	0.8	0.814	0.8649		0.8375
			Voiced9 (Database B)	1	0.9	0.9091	1		0.95
			t31 + Voiced9 (Database B)	1	0.9	0.9091	1		0.95
			t31 + Silence4 (Database B)	1	0.8	0.8333	1		0.9
Sanadi (2010)	LDA	Equal test train	PSD5, PSD7	0.8191	0.9333	0.9434	0.7917		0.8676
		100-fold Cross-Validation		0.7932	0.8531	0.8667	0.774		0.8203
		Jacknife		0.802	0.8561	0.8679	0.7857		0.8268
		Equal test train	PSD4, PSD5, PSD7	0.8403	0.977	0.9811	0.8117		0.8968
		100-fold Cross-Validation		0.8138	0.8023	0.8013	0.8147		0.808
		Jacknife		0.8187	0.8765	0.8868	0.8036		0.8452
		Equal test train	PSD2, PSD7	0.7636	0.7675	0.7692	0.7619		0.7655
		Equal test train	PSD2, PSD3, PSD7	0.8092	0.808	0.8077	0.8095		0.8086
		100-fold Cross-Validation	PSD2, PSD3, PSD4	0.6884	0.7369	0.7669	0.6529		0.7099
		100-fold Cross-Validation	PSD2, PSD4	0.7054	0.744	0.7659	0.6802		0.7231
		100-fold Cross-Validation	PSD2, PSD7	0.718	0.7439	0.7583	0.7021		0.7302
Sinha (2013)	LDA	Equal Test Train	Normalised Harmonics	0.6301	0.5408	0.301	0.8233		0.5622
	QDA			0.7739	0.5439	0.2139	0.9375		0.5757
	LDA	Equal Test Train	Normalised Ampitude	0.6054	0.7264	0.8262	0.4614		0.6438
	QDA			0.547	0.7451	0.918	0.2397		0.5788
		20-Fold Cross Validation	Normalised Amplitude	0.4117	0.2438	0.6123	0.125		0.3687
		20-Fold Cross Validation	Normalised Amplitude & Frequency	0.6018	0.6953	0.7912	0.4764		0.6368
Wahidah (2015)*	LDA	Equal test train, jacknife, cross-validation	Voiced to Silence (t13)	0.72	0.71	0.7	0.72		0.71
	QDA	Equal test train	Voiced16:20	1	0.83	0.8	1		0.9
		Jacknife		0.78	0.8	0.8	0.78		0.79
		Cross-Validation		0.81	0.74	0.7	0.83		0.77
	QDA	Equal test train	Voiced16	0.81	0.9	0.91	0.78		0.85
		Jacknife		0.79	0.81	0.82	0.78		0.8
		Cross-Validation		0.73	0.8	0.83	0.69		0.76
	QDA	Equal test train	t13+voiced16:20	1	0.36	0.83	1		0.84
		Jacknife		0.79	0.7	0.64	0.83		0.74
		Cross-Validation		0.75	0.61	0.47	0.84		0.66
	QDA	Equal test train	t13+voiced16	0.79	0.81	0.82	0.78		0.8
		Jacknife		0.74	0.68	0.64	0.78		0.71
		Cross-Validation		0.73	0.69	0.66	0.76		0.71
	LDA		4PDS1, 4PSD2	0.95	0.85	0.83	0.96		0.9
			MFCC5, MFCC7	0.86	0.79	0.76	0.88		0.82
			8PSD1, 8PSD2, 8PSD3, 8PSD4	0.77	0.79	0.8	0.76		0.78
			MFCC6, MFCC13	0.86	0.79	0.76	0.88		0.82
Subari (2010)	Baseline (no warping)							0.8
	Baseline (no warping)								0.75
	ML (Linear) (gender-independent)							0.85
	ML (Linear) (gender-independent)								0.8
	ML (non-linear) (gender-independent)							0.85
	ML (non-linear) (gender-independent)								0.85
	ML (Linear) (gender-dependent)							0.85
	ML (Linear) (gender-dependent)								0.75
	ML (non-linear) (gender-dependent)							0.8
	ML (non-linear) (gender-dependent)								0.8
			F3 (Linear) (gender-independent)					0.8
			F3 (Linear) (gender-independent)						0.8
			F3 (non-linear) (gender-independent)					0.85
			F3 (non-linear) (gender-independent)						0.85
			F3 (Linear) (gender-dependent)					0.85
			F3 (Linear) (gender-dependent)						0.8
			F3 (non-linear) (gender-dependent)					0.85
			F3 (non-linear) (gender-dependent)						0.85
			Slope f1, f2, f3 (gender-independent)					0.75
			Slope f1, f2, f3 (gender-independent)						0.85
			Slope f1, f2, f3 (gender-dependent)					0.8
			Slope f1, f2, f3 (gender-dependent)						0.85
Anunvrapong (2014)	LMS		Delta-MFCC					0.46
									0.39
	ML		Delta-MFCC					0.47
									0.55
Keskinpala (2007)	QDA		4 MFCC (interview)						0.6923
			4 MFCC (reading)						0.6782
			8 MFCC (interview)						0.7253
			8 MFCC (reading)						0.7337
			4 MFCC (interview)						0.7037
			4 MFCC (reading)						0.7128
			8 MFCC (interview)						0.7784
			8 MFCC (reading)						0.8062
	QDA & 4-Fold Cross Validation		PDS1, PSD3 (Interview)						0.8425
	QDA & 4-Fold Cross Validation		PSD2 (Read)						0.87
	QDA & 4-Fold Cross Validation		Peak, PSD1 (Interview)						0.7425
	QDA& 4-Fold Cross Validation		Peak, PSD2 (Read)						0.755
Pestian (2017)	SVM		130HR, 126D, 123 Healthy; Adolescent					0.74
			Adult					0.82
			Combined					0.79
			Adolescent						0.69
			Adult						0.74
			Combined						0.76
			Adolescent							0.74
			Adult							0.8
			Combined							0.76
Venek (2017)	SVM		30HR, 30Healthy					0.85
Campbell (1995)	QDA (low, medium and high risk)									0.678

## Sheet: RoB Summary
	Bias due to confounding	Bias in selection of participants	Bias in classification of exposures	Bias due to deviations from intended exposures	Bias due to missing data	Bias in measurement of the outcome	Bias in selection of the reported result		Study level RoB
Anunvrapong (2014)
Belouali (2021)
Campbell (1995)
France(2000)
Keskinpala (2007)
Ozdas (2000)
Ozdas (2004a)
Ozdas (2004b)
Pestian (2017)
Saavedra (2020)
Sanadi (2011) Msc thesis
Scherer (2013)
Scherer (2015)
Sinha (2013) MSc thesis
Subari (2010)
Venek (2017)
Wahidah (2012)
Wahidah(2015)
Yingthawornsuk (2006)
Yingthawornsuk (2007a)
Yingthawornsuk (2008)
Item level RoB
	Note:		Low		Moderate		Serious

## Sheet: RoB Keskinpala (2007)
Keskinpala, H.K., Yingthawornsuk, T., Wilkes, D.M., Schiavi, R. G., & Salomon, R.M (2007). Screening for high risk suicidal states using mel-cepstral coefficients and energy in frequency bands. 15th European Signal Processing Conference (EUSIPCO 2007), Poznan, Poland, September 3-7, 2007, 2229-2233
Participants	Female and Male Adults, 18+ YOs, General public, Hospital inpatients, Hospital outpatients
Experimental intervention	Suicidal ideation/behaviour
Comparator	Major Depressive episode/disorder
Outcome	Classification accuracy between high risk suicidal and depressed hospital inpatients, using as inputs 5 x Power Spectral Density ratios
Result being assessed
	Classification Accuracy	Interview	Reading
Female	4-Mel Ceptral Coefficients	0.6923	0.6782
	8-Mel Ceptral Coefficients	0.7253	0.7337
Male	4-Mel Ceptral Coefficients	0.7037	0.7128
	8-Mel Ceptral Coefficients	0.7784	0.8062
Female (Optimal coefficients, with cross validation)	PSD1, PSD3	0.8425
	PSD2		0.87
Male (Optimal coefficients, with cross validation)	Peak, PSD1	0.7425
	Peak, PSD2		0.755
Measured Variables	Physically Healthy?	Other Psychological, Psychiatric, or Neurological disorders?	"No evidence of hearing, speech, language disorders, or chronic respiratory disease"	Negative life events	Dynamic nature of distress over interview (Time-varying confounding)
Evidence of controlling?	No information	No information	No information	No information	No information
Evidence	No information	No information	No information	No information	No information
Is the variable measured validly & reliably?	No information	No information	No information	No information	No information
Will failure to adjust for this variable favour experimental intervention or Comparator	Poor classification accuracy	Poor classification accuracy	Poor classification accuracy	Poor classification accuracy	Poor classification accuracy
	Risk of bias	Direction of bias	Rationale
Bias due to confounding	Serious	Poorer Classification accuracy	Risk of bias in this is deemed to be serious. The author did not discuss any confounders.
Bias in selection of participants	Serious	Poorer Classification accuracy	Risk of Bias in this domain assumed to be serious. Cross sectional design. Random selection of participants was not discussed. Convenience sampling is assumed. The author did not discuss any assessment tools and assignment to high risk and depression groupings is assumed to on the basis of paricipant characteristics. There were no adjustment methods used to account for this selection bias.
Bias in classification of exposures	Moderate	Poorer Classification accuracy	Risk of bias in this domain deemed moderate. Intervention and control groups were not clearly defined. Experimental groups were outlined a priori. Pre-processing of data collected from participants in both groups is assumed to be identical.
Bias due to deviations from intended exposures	Low	N/A	This is little risk of bias in this domain. The cross sectional nature of this study means that participants in each cohort were observed independantly of other cohorts (intervention or control groups); the intention to treat analysis and prospective analysis design suggests that all particpants assigned to each category remained in those categories.
Bias due to missing data	Low	N/A	Risk of bias in this domain is assumed to be low. The authors did not address missing data in any way, however it is assumed that data on all participants were reported fully and completely in all subsequent analyses
Bias in measurement of the outcome	Low	Poorer Classification accuracy	Risk of bias in this domain is assumed to be low. The athors did not address measurement error in any way. Any measurement error though, would not be influenced by prior knowledge of intervention status nor would it be affected by the actual intervention.
Bias in selection of the reported result	Low	Poorer Classification accuracy	Risk of bias in this domain is low. All results comply with an a priori plan of objectives. There is no evidence of multiple analyses, nor of multiple comparisons. The results reported appear to pertain to all cases enrolled in the investigation, with no selectivity of reporting evident.
Overall Bias	Serious	Poorer classification accuracy	RoB due to onfounding and selection of participants was serious, while other domains were low to moderate.

## Sheet: RoB Sinha (2013) MSc
Sinha, A. (2013). Human and machine recognition of the vocal characteristics of suicide. MSc thesis, Vanderbilt University
Participants	Female and Male Adults, 18+ YOs, General public, Hospital inpatients, Hospital outpatients
Experimental intervention	Suicidal ideation/behaviour
Comparator	Major Depressive episode/disorder
Outcome	Classification accuracy between high risk suicidal and depressed hospital inpatients, using as inputs 5 x Power Spectral Density ratios
Result being assessed
	Classification Accuracy	Linear	Quadratic
Equal test train (normalised Harmonics)	High risk	0.301	0.2139
	Depressed	0.8233	0.9375
Equal test train (normalised Amplitude)	High risk	0.8262	0.918
	Depressed	0.4614	0.2397
		Tru Pos	False Pos
20-fold Cross validation (normalised amplitude)	High Risk	0.6123	0.125
20-fold Cross validation (normalised amplitude & frequency)	High Risk	0.7912	0.4764
Measured Variables	Physically Healthy?	Other Psychological, Psychiatric, or Neurological disorders?	"No evidence of hearing, speech, language disorders, or chronic respiratory disease"	Negative life events	Dynamic nature of distress over interview (Time-varying confounding)
Evidence of controlling?	No information	No information	No information	No information	No information
Evidence	No information	No information	No information	No information	No information
Is the variable measured validly & reliably?	No information	No information	No information	No information	No information
Will failure to adjust for this variable favour experimental intervention or Comparator	Poor classification accuracy	Poor classification accuracy	Poor classification accuracy	Poor classification accuracy	Poor classification accuracy
	Risk of bias	Direction of bias	Rationale
Bias due to confounding	Serious	Poorer Classification accuracy	Risk of bias in this is deemed to be serious. The author did not discuss any confounders.
Bias in selection of participants	Serious	Poorer Classification accuracy	Risk of Bias in this domain assumed to be serious. Cross sectional design. Random selection of participants was not discussed. Convenience sampling is assumed. The author did not discuss any assessment tools and assignment to high risk and depression groupings is assumed to on the basis of paricipant characteristics. There were no adjustment methods used to account for this selection bias.
Bias in classification of exposures	Moderate	Poorer Classification accuracy	Risk of bias in this domain deemed moderate. Intervention and control groups were not clearly defined. Experimental groups were outlined a priori. Pre-processing of data collected from participants in both groups is assumed to be identical.
Bias due to deviations from intended exposures	Low	N/A	This is little risk of bias in this domain. The cross sectional nature of this study means that participants in each cohort were observed independantly of other cohorts (intervention or control groups); the intention to treat analysis and prospective analysis design suggests that all particpants assigned to each category remained in those categories.
Bias due to missing data	Low	N/A	Risk of bias in this domain is assumed to be low. The authors did not address missing data in any way, however it is assumed that data on all participants were reported fully and completely in all subsequent analyses
Bias in measurement of the outcome	Low	Poorer Classification accuracy	Risk of bias in this domain is assumed to be low. The athors did not address measurement error in any way. Any measurement error though, would not be influenced by prior knowledge of intervention status nor would it be affected by the actual intervention.
Bias in selection of the reported result	Low	Poorer Classification accuracy	Risk of bias in this domain is low. All results comply with an a priori plan of objectives. There is no evidence of multiple analyses, nor of multiple comparisons. The results reported appear to pertain to all cases enrolled in the investigation, with no selectivity of reporting evident.
Overall Bias	Serious	Poorer classification accuracy	RoB due to onfounding and selection of participants was serious, while other domains were low to moderate.

## Sheet: RoB Sanadi (2011) MSc
Sanadi, W.A.H. (2011). Acoutstic analysis of speech based on power spectral density features in detecting suicidal risk among female patients. MSc Thesis, Vanderbilt University
Participants	Female Adults, 18+ YOs, General public, Hospital inpatients, Hospital outpatients
Experimental intervention	Suicidal ideation/behaviour
Comparator	Major Depressive episode/disorder
Outcome	Classification accuracy between high risk suicidal and depressed hospital inpatients, using as inputs 7 x Power Spectral Density ratios
Result being assessed
	Classification Accuracy	PSD5, PSD7	PSD4, PSD5, PSD7
Equal test train	High risk	0.9434	0.9811
	Depressed	0.7917	0.8036
Jackknifed	High risk	0.8679	0.8868
	Depressed	0.7857	0.8036
Cross validation	High risk	0.8688	0.8013
	Depressed	0.774	0.8066
Measured Variables	Physically Healthy?	Other Psychological, Psychiatric, or Neurological disorders?	"No evidence of hearing, speech, language disorders, or chronic respiratory disease"	Negative life events	Dynamic nature of distress over interview (Time-varying confounding)
Evidence of controlling?	No information	No information	No information	No information	No information
Evidence	No information	No information	No information	No information	No information
Is the variable measured validly & reliably?	No information	No information	No information	No information	No information
Will failure to adjust for this variable favour experimental intervention or Comparator	Poor classification accuracy	Poor classification accuracy	Poor classification accuracy	Poor classification accuracy	Poor classification accuracy
	Risk of bias	Direction of bias	Rationale
Bias due to confounding	Serious	Poorer Classification accuracy	Risk of bias in this is deemed to be serious. The author did not discuss any confounders. The only reference to any screening was "...three different categories of patients were specified by experienced physicians, where the decision on a patient was made after a procedural analysis". This suggests that some screening might have been performed, but no further information was provided.
Bias in selection of participants	Serious	Poorer Classification accuracy	Risk of Bias in this domain assumed to be serious. Cross sectional design. Random selection of participants was not discussed. Convenience sampling is assumed. The author did not discuss any assessment tools and assignment to high risk and depression groupings is assumed to on the basis of paricipant characteristics. There were no adjustment methods used to account for this selection bias.
Bias in classification of exposures	Moderate	Poorer Classification accuracy	Risk of bias in this domain deemed moderate. Intervention and control groups were not clearly defined. Experimental groups were outlined a priori. Pre-processing of data collected from participants in both groups is assumed to be identical.
Bias due to deviations from intended exposures	Low	N/A	This is little risk of bias in this domain. The cross sectional nature of this study means that participants in each cohort were observed independantly of other cohorts (intervention or control groups); the intention to treat analysis and prospective analysis design suggests that all particpants assigned to each category remained in those categories.
Bias due to missing data	Low	N/A	Risk of bias in this domain is assumed to be low. The authors did not address missing data in any way, however it is assumed that data on all participants were reported fully and completely in all subsequent analyses
Bias in measurement of the outcome	Low	Poorer Classification accuracy	Risk of bias in this domain is assumed to be low. The athors did not address measurement error in any way. Any measurement error though, would not be influenced by prior knowledge of intervention status nor would it be affected by the actual intervention.
Bias in selection of the reported result	Low	Poorer Classification accuracy	Risk of bias in this domain is low. All results comply with an a priori plan of objectives. There is no evidence of multiple analyses, nor of multiple comparisons. The results reported appear to pertain to all cases enrolled in the investigation, with no selectivity of reporting evident.
Overall Bias	Serious	Poorer classification accuracy	RoB due to onfounding and selection of participants was serious, while other domains were low to moderate.

## Sheet: RoB Saavedra (2020)
Saavedra, C.F., Hernándes, T.O., Godoy, C.A., Pérez, A.R., Salinas, F., & Hernández, R.L. (2020). Association between suicidal ideation and acoustic parameters of university students' voice and speech: a pilot study. Logopedics Phoniatrics Vocology
Participants	Female and Male Adolescents 18-19 YOs, General public
Experimental intervention	Suicidal ideation/behaviour
Comparator	Non-suicidal controls
Outcome	Median difference between university students speech paramters, using f0, f1, f2, f3 and intensity (dB).
Result being assessed
Measured Variables	Physically Healthy?	Other Psychological, Psychiatric, or Neurological disorders?	"No evidence of hearing, speech, language disorders, or chronic respiratory disease"	Negative life events	Dynamic nature of distress over interview (Time-varying confounding)	medicines that alter speech production	Influenza	daily tobacco use
Evidence of controlling?	Yes	Yes	Yes	No	Yes	Yes	Yes	Yes
Evidence	"…background of cardiac pathology"	"..having been diagnosed with a speech or voice neurological disorder"	"…speech sound disorders"	No information	No information	"…consumption of medicines that alter voice or speech production"	"…having influenza at the time of testing"	"…daily tobacco use"
Is the variable measured validly & reliably?	self report	self report	self report			self report	self report	self report
Will failure to adjust for this variable favour experimental intervention or Comparator	Poor classification accuracy	Poor classification accuracy	Poor classification accuracy	Poor classification accuracy	Poor classification accuracy	Poor classification accuracy	Poor classification accuracy	Poor classification accuracy
	Risk of bias	Direction of bias	Rationale
Bias due to confounding	Low	Poorer Classification accuracy	Risk of bias in this is deemed to be low. Most potential confounders were accounted for and excluded from the sample. Only the time varying nature of risk was not assessed for via follow-up.
Bias in selection of participants	Moderate	Poorer Classification accuracy	Cross sectional design. Non-random i.e. purposive sampling was discussed. The intervention group comprised high risk suicidal subjects assessed via several well validated and reliable measures, while the control comprised non-suicidal students. This suggests particpants were assigned to the intervention/control groupings based on subject characteristics. There were no adjustment methods used to a…
Bias in classification of exposures	Low	Poorer Classification accuracy	Intervention and control groups were clearly defined. Information necessary to distinguish potential control group participants was outlined a priori. Pre-processing of data collected from participants in both groups is assumed to be identical.
Bias due to deviations from intended exposures	Low	N/A	This is little risk of bias in this domain. The cross sectional nature of this study means that participants in each cohort were observed independantly of other cohorts (intervention or control groups); the intention to treat analysis and prospective analysis design suggests that all particpants assigned to each category remained in those categories.
Bias due to missing data	Low	N/A	Risk of bias in this domain is assumed to be low. The authors did not address missing data in any way, however it is assumed that data on all participants were reported fully and completely in all subsequent analyses
Bias in measurement of the outcome	Low	Poorer Classification accuracy	Risk of bias in this domain is assumed to be low. The authors did not address measurement error in any way. Any measurement error though, would not be influenced by prior knowledge of intervention status nor would it be affected by the actual intervention.
Bias in selection of the reported result	Low	Poorer Classification accuracy	Risk of bias in this domain is low. All results comply with an a priori plan of objectives. There is no evidence of multiple analyses, nor of multiple comparisons. The results reported appear to pertain to all cases enrolled in the investigation.
Overall Bias	Low-Moderate	Poorer classification accuracy	Most domains were low with ony selection of participants deemed moderate.

## Sheet: RoB Pestian (2017)
Pestian, J.P., Sorter, M., Connolly, B., Cohen, K.B., McCullumsmith, C., Gee, J.T., Morency, L-P., Scherer, S., Rohlfs, L. (2017). A machine learing approach to identifying thought markers of suicidal subjects A prospective multicenter trial. Suicide and Threatening Behavior, 47(1), 112-121
Participants	Female and Male Adolescents 13+ YOs, General public, Hospital inpatients, Hospital outpatients
Experimental intervention	Suicidal ideation/behaviour
Comparator	Non-suicidal controls
Outcome	Classification accuracy using an SVM algorithm and a range of linguistic and para-linguistic inputs, incl. dictionary composed of uni and bi-grams; F0, amplitude^2, voice quality-harmonic richness factor, max. dispersion quotient, peak slpe, diff. b/w first and second harmonics, normalised amplitude quotient, quasi-open quotient, parabolic spectral parameters, vocal tract resonance frequencies, p…
Result being assessed
Measured Variables	Physically Healthy?	Other Psychological, Psychiatric, or Neurological disorders?	"No evidence of hearing, speech, language disorders, or chronic respiratory disease"	Negative life events	Dynamic nature of distress over interview (Time-varying confounding)
Evidence of controlling?	Yes	No	No	No	Yes
Evidence	"patients were excluded… if they had any serious medical infury"	"any complaint was accepted…", "patients were excluded… mental retardation".	No information	No information	Patients were excluded if they could not commit to followup. However, the nature of this follow-up was not discussed.
Is the variable measured validly & reliably?	Review of EMR	Review of EMR	No information	No information	No information
Will failure to adjust for this variable favour experimental intervention or Comparator	Poor classification accuracy	Poor classification accuracy	Poor classification accuracy	Poor classification accuracy	Poor classification accuracy
	Risk of bias	Direction of bias	Rationale
Bias due to confounding	Low	Poorer Classification accuracy	Risk of bias in this is deemed to be low. There is evidence that neurological and physical impairments were excluded. However no information is provided on the control of vocal tract affecting conditions. Patients appear to have been followed-up and it is assumed that the same battery of testing was performed. Most confounders have been accounted for.
Bias in selection of participants	Moderate	Poorer Classification accuracy	Cross sectional design. Random selection of participants was not discussed. All participants recruited to the study were involved in the study, therefore convenience sampling is assumed. The intervention group comprised high risk suicidal subjects assessed via several well validated and reliable measures, while the control comprised non-suicidal ED patients. This suggests particpants were assigne…
Bias in classification of exposures	Low	Poorer Classification accuracy	Intervention and control groups were clearly defined. Information necessary to distinguish potential control group participants was outlined a priori. Pre-processing of data collected from participants in both groups is assumed to be identical.
Bias due to deviations from intended exposures	Low	N/A	This is little risk of bias in this domain. The cross sectional nature of this study means that participants in each cohort were observed independantly of other cohorts (intervention or control groups); the intention to treat analysis and prospective analysis design suggests that all particpants assigned to each category remained in those categories.
Bias due to missing data	Low	N/A	Risk of bias in this domain is assumed to be low. The authors did not address missing data in any way, however it is assumed that data on all participants were reported fully and completely in all subsequent analyses
Bias in measurement of the outcome	Low	Poorer Classification accuracy	Risk of bias in this domain is assumed to be low. The athors did not address measurement error in any way. Any measurement error though, would not be influenced by prior knowledge of intervention status nor would it be affected by the actual intervention.
Bias in selection of the reported result	Moderate	Poorer Classification accuracy	Risk of bias in this domain is moderate. All results comply with an a priori plan of objectives. There is no evidence of multiple analyses, nor of multiple comparisons. The results reported appear to pertain to all cases enrolled in the investigation. However, there is no detail provided as to predictor level contributions to classification accuracies, making it difficult to ascertain which of th…
Overall Bias	Moderate	Poorer classification accuracy	All domains were either low or moderate.

## Sheet: RoB Wahidah (2012)
Nik Nur Wahida, N.H., Wilkes, M.D., & Salomon, R.M. (2015). Analysis of Timing Pattern of Speech as Possible Indicator for NearTerm Suicidal Risk and Depression in Male Patients. 2012 International Conference on Conference on Signal Processing Systems (ICSPS 2012), 58, 6-13
Participants	Male adults 18+, general population, hospital inpatient, outpatients
Experimental intervention	Suicidal ideation/behaviour
Comparator	Depression
Outcome	Classification accuracy between high risk suicidal and depressed participants using transition probabilities (between voiced, unvoiced and silent segments) and length of time of voiced and silent passages.
Result being assessed
Patient database A	Classification Accuracy	High risk	depressed
silence - voiced t31	equal test/train	0.71	0.75
	jackknife	0.71	0.75
	cross-validation	0.73	0.72
t31 + voiced9	equal test/train	0.71	0.92	linear/quadratic
	jackknife	0.71	0.92	linear
	cross-validation	0.71	0.88	linear
t31 + silence4	equal test/train	0.86	0.92	linear/quadratic
	jackknife	0.71	0.75	linear
	cross-validation	0.72	0.85	linear
Patient Database B
t31		0.86	0.82	quadratic
voiced9		1	0.91	linear/quadratic
t31 + voiced9		1	0.91	linear/quadratic
t31 + silence4		1	0.82	quadratic
Measured Variables	Physically Healthy?	Other Psychological, Psychiatric, or Neurological disorders?	"No evidence of hearing, speech, language disorders, or chronic respiratory disease"	Negative life events	Dynamic nature of distress over interview (Time-varying confounding)
Evidence of controlling?	No information	No information	No information	No information	No information
Evidence	No information	No information	No information	No information	No information
Is the variable measured validly & reliably?	No information	No information	No information	No information	No information
Will failure to adjust for this variable favour experimental intervention or Comparator	Poor classification accuracy	Poor classification accuracy	Poor classification accuracy	Poor classification accuracy	Poor classification accuracy
	Risk of bias	Direction of bias	Rationale
Bias due to confounding	Serious	Poorer Classification accuracy	Risk of bias in this is deemed to be serious. No evidence was provided by the authors pertaining to any of the categories of confounding agents.
Bias in selection of participants	Serious	Poorer Classification accuracy	Cross sectional design. Random selection of participants was not discussed, therefore convenience sampling is assumed. No information has been provided by the authors regarding participant selection
Bias in classification of exposures	Serious	Poorer Classification accuracy	Intervention and control groups were not clearly defined. No information was provided by the authors to indicate upon what basis participants were assigned to either the high risk and control groups.
Bias due to deviations from intended exposures	Low	N/A	This is little risk of bias in this domain. The cross sectional nature of this study means that participants in each cohort were observed independantly of other cohorts (intervention or control groups); the intention to treat analysis and prospective analysis design suggests that all particpants assigned to each category remained in those categories.
Bias due to missing data	Low	N/A	Risk of bias in this domain is assumed to be low. The authors did not address missing data in any way, however it is assumed that data on all participants were reported fully and completely in all subsequent analyses
Bias in measurement of the outcome	Low	Poorer Classification accuracy	Risk of bias in this domain is assumed to be low. The athors did not address measurement error in any way. Any measurement error though, would not be influenced by prior knowledge of intervention status nor would it be affected by the actual intervention.
Bias in selection of the reported result	Moderate	Poorer Classification accuracy	Risk of bias in this domain is moderate. Only selected results of the best performing classificatory predictors were reported. The lack of transparency suggests that this domain is of moderate RoB rather than low.
Overall Bias	Serious	Poorer classification accuracy	Domains ranged between low and serious, with two domains deemed at serious RoB

[truncated: 14 more sheets: RoB Wahidah (2015), RoB Venek (2017), RoB Anunvrapong (2014), RoB France(2000), RoB Ozdas (2000), RoB Scherer (2013), RoB Scherer (2015), RoB Ozdas (2004a), RoB Ozdas (2004b), RoB Yingthawornsuk (2006), RoB Yingthawornsuk (2007b), RoB Yingthawornsuk (2008), RoB Subari (2010), NVIVO Interrater agreement]
